# Supplementary material for: Case report: Identification of facioscapulohumeral muscular dystrophy 1 in two siblings with normal phenotypic parents using optical genome mapping
Source: Front Neurol. 2024 Feb 1;15:1258831. doi: 10.3389/fneur.2024.1258831 (PMC10867183; doi:10.3389/fneur.2024.1258831)
Supplement: Supplementary file 1 [file Table_1.xlsx]

## Sheet: Sheet1
Supplementary Table 1 Clinical assessments and methylation analysis
Subjects	Ⅲ-9	Ⅲ-10	II-7	II-8
Genetic/epigenetic
4q haplotype and D4Z4 repeats units	4qA with 4 D4Z4 repeats, 4qA with 8 D4Z4 repeats	4qA with 4 D4Z4 repeats, 4qB with 28 D4Z4 repeats	4qA with 8 D4Z4 repeats, 4qB with 28 D4Z4 repeats	4qA with 49 D4Z4 repeats and low-level mosaicism of 4 D4Z4 repeats
Distal D4Z4 methylation level, percentage
CpG1 locus	0.1	0.2	0.3	0.6
CpG2 locus	0.2	0.7	0.8	0.9
CpG3 locus	0	0.1	0.3	0.6
CpG4 locus	0.2	0.2	0.6	0.8
CpG5 locus	0.3	0.1	0.6	0.9
CpG6 locus	0.6	0.2	0.9	0.9
CpG7 locus	0.5	0.4	0.8	0.8
CpG8 locus	0.3	0.3	0.7	0.7
CpG9 locus	0.2	0.2	0.6	0.6
CpG10 locus	0.3	0.3	0.4	0.9
Average of the 10 CpGs locus	0.27	0.27	0.6	0.77
Assessments, range
FSHD clinical score(0-15)	8	9	0	0
Clinical severity score (0–5)	3	4	0	0
Age-corrected clinical severity score (0–10000)	353	533	0	0
